# Supplementary material for: Acute renal failure in children. Multicenter prospective cohort study in medium-complexity intensive care units from the Colombian southeast
Source: PLoS One. 2020 Aug 24;15(8):e0235976. doi: 10.1371/journal.pone.0235976 (PMC7446789; doi:10.1371/journal.pone.0235976)
Supplement: S1 Dataset — (XLSX) [file pone.0235976.s001.xlsx]

## Sheet: Dataset traducido
ID	Hospital	Gender	Age_years	Origin	Ethnicity	Insurance	Height	Weight	Creatinine_adm	Max_creatinine	Min_creatinine	Glomerural filtration rate on admission	Maximum Glomerural filtration rate on admission	Minimal glomerural filtration rate on admission	Underlying_disease	Maximum Kadigo	PRISM	Etiology	Single_kidney	Mortality	Death cause	RRT	Type RRT	Type Hemodialysis	RRT_ complications	Type RRT	Malnutrition	Malnutrition risk	Vasoactive	Invasive mechanical ventilation	Noninvasive mechanical ventilation	Diuretic	LOHS	Day that fails	Failure recovery day	LOS_PICU	Creatinine	cre1	cre2	cre3	cre4	cre5	cre6	cre7	cre8	cre9	cre10	cre11	cre12
1	1	MALE	2	RURAL	MESTIZO	Subsidized	79	15	0.44	0.44	0.19	74.15	74.15	171.72	Renal disease	2	Low	Pre-renal	NO	ALIVE	NO	NO	NO	NO	NO	NO	NO	NO	NO	NO	NO	NO	0	FIRST WEEK	FIRST WEEK	5	Previous	0.44	0.31	0.22	0.19
2	1	MALE	7	URBAN	MESTIZO	Subsidized	116	22	1.04	1.04	0.43	46.07	46.07	111.41	Infectious disease	2	Low	PRE-RENAL	NO	ALIVE	NO	NO	NO	NO	NO	NO	NO	NO	NO	NO	NO	NO	0	FIRST WEEK	FIRST WEEK	7	PICU	1.04	0.92	0.87	0.76	0.86	0.56	0.48	0.43
3	1	MALE	1	RURAL	INDIGENOUS	Subsidized	68	9.5	0.29	0.29	0.15	96.84	96.84	187.23	Infectious disease	2	Low	PRE-RENAL	NO	ALIVE	NO	NO	NO	NO	NO	NO	NO	NO	NO	NO	NO	NO	0	FIRST WEEK	FIRST WEEK	5	PICU	0.29	0.24	0.15	0.17	0.29	0.24
4	1	FEMALE	1	RURAL	INDIGENOUS	Subsidized	52	6	0.22	0.73	0.22	97.62	29.42	97.62	CARDIOVASCULAR	3	Moderate	PRE-RENAL	NO	ALIVE	NO	NO	NO	NO	NO	NO	NO	NO	YES	YES	NO	YES	20	SECOND WEEK	Referral to fourth level	23	PICU	0.22	0.26	0.4	0.48	0.59	0.73	0.7	0.67	0.67	0.5	0.26	0.23
5	1	FEMALE	10	URBAN	OTHER	CONTRIBUTIVE	154	47	0.58	0.58	0.27	109.66	109.66	235.56	Infectious disease	2	Low	PRE-RENAL	NO	ALIVE	NO	NO	NO	NO	NO	NO	NO	NO	YES	NO	NO	YES	0	FIRST WEEK	Referral to fourth level	6	PICU	0.58	0.51	0.38	0.33	0.27
6	1	FEMALE	1	RURAL	AFRO	Subsidized	55	4	1.07	1.44	0.26	21.23	15.77	87.37	Infectious disease	3	Moderate	RENAL	NO	DEAD	Infectious	YES	DP	NO	NO	NO	YES	NO	YES	YES	NO	YES	16	FIRST WEEK	Did not recover	16	Emergencies	1.07	1.18	1.44	1.25	1.08	0.91	0.81	0.69	0.41	0.31	0.26	0.29
7	1	FEMALE	10	URBAN	OTHER	OTHER	155	35	0.47	3.89	0.47	136.2	16.46	136.2	Infectious disease	3	Moderate	PRE-RENAL	NO	ALIVE	NO	NO	NO	NO	NO	NO	NO	NO	YES	YES	YES	YES	7	FIRST WEEK	THIRD WEEK	15	Previous	0.47	2.34	2.56	2.88	3.58	3.37	3.84	3.89	3.52	3.34	2.88	2.59
8	1	FEMALE	1	RURAL	INDIGENOUS	Subsidized	76	8	0.21	1.74	0.18	149.47	18.04	174.38	Infectious disease	3	High	PRE-RENAL	NO	ALIVE	NO	YES	DP	NO	NO	NO	YES	NO	YES	YES	NO	YES	8	FIRST WEEK	THIRD WEEK	11	PICU	0.21	0.37	1.07	1.24	1.62	1.68	1.74	1.62	1.44	1.17	0.65	0.3
9	1	FEMALE	1	RURAL	INDIGENOUS	Subsidized	74	8	1.44	1.44	0.22	21.22	21.22	138.92	Infectious disease	3	Moderate	PRE-RENAL	NO	ALIVE	NO	NO	NO	NO	NO	NO	YES	NO	YES	YES	YES	NO	2	FIRST WEEK	SECOND WEEK	9	PICU	1.44	0.84	0.33	0.26	0.22	0.24	0.25	0.27	0.23
10	1	MALE	1	RURAL	INDIGENOUS	Subsidized	71	7	0.26	0.5	0.26	112.78	58.65	112.78	Central nervous system	2	Moderate	PRE-RENAL	NO	ALIVE	NO	NO	NO	NO	NO	NO	NO	NO	NO	YES	YES	YES	6	FIRST WEEK	FIRST WEEK	13	PICU	0.26	0.5	0.42	0.38	0.34	0.27	0.31
11	1	MALE	1	URBAN	MESTIZO	Subsidized	59	5.7	0.22	1.1	0.21	110.76	22.15	116.03	Infectious disease	2	Moderate	PRE-RENAL	NO	ALIVE	NO	NO	NO	NO	NO	NO	NO	NO	NO	YES	NO	YES	2	FIRST WEEK	SECOND WEEK	10	PICU	0.37	0.33	0.5	0.28	0.22	0.23
12	1	FEMALE	2	RURAL	INDIGENOUS	Subsidized	85	15	0.37	0.5	0.22	94.88	70.21	159.57	Respiratory	2	Moderate	PRE-RENAL	NO	ALIVE	NO	NO	NO	NO	NO	NO	NO	NO	NO	YES	NO	YES	3	FIRST WEEK	UNA SEMANA	10	PICU	0.96	0.7	0.5	0.36				0.36
13	1	MALE	1	RURAL	MESTIZO	Subsidized	61	6	0.21	0.44	0.21	119.97	57.26	119.97	Respiratory	2	Moderate	PRE-RENAL	NO	ALIVE	NO	NO	NO	NO	NO	NO	YES	NO	YES	YES	YES	YES	6	FIRST WEEK	SECOND WEEK	12	Previous	0.21	0.27	0.44	0.44	0.42	0.27	0.26	0.28	0.25
14	1	MALE	12	RURAL	INDIGENOUS	Subsidized	156	32	1.34	1.34	0.6	48.08	48.08	107.38	Central nervous system	2	Moderate	PRE-RENAL	NO	ALIVE	NO	NO	NO	NO	NO	NO	NO	NO	YES	NO	NO	NO	0	FIRST WEEK	FIRST WEEK	6	PICU	1.34	1.03	0.8	0.77	0.76	0.6
15	1	MALE	14	URBAN	OTHER	Subsidized	160	36	1.14	1.14	0.6	57.96	57.96	110.13	METABOLIC	1	Moderate	PRE-RENAL	NO	ALIVE	NO	NO	NO	NO	NO	NO	NO	NO	NO	NO	NO	NO	0	FIRST WEEK	FIRST WEEK	4	Previous	1.14	0.73	0.74	0.6
16	1	MALE	12	URBAN	OTHER	Subsidized	149	49	0.8	0.91	0.7	76.92	67.62	87.91	METABOLIC	1	Low	RENAL	NO	ALIVE	NO	NO	NO	NO	NO	NO	NO	NO	NO	NO	NO	NO	0	FIRST WEEK	FIRST WEEK	5	PICU	0.8	0.91	0.7	0.79
17	1	MALE	1	URBAN	OTHER	Subsidized	139	26	1.3	1.3	0.8	44.16	44.16	71.76	Renal disease	1	Low	PRE-RENAL	NO	ALIVE	NO	NO	NO	NO	NO	NO	NO	NO	NO	NO	NO	YES	0	FIRST WEEK	FIRST WEEK	4	PICU	1.3	1.1	0.95	0.8
18	2	MALE	1	RURAL	MESTIZO	Subsidized	124	26	0.37	0.63	0.61	138.41	81.29	83.95	RESPIRATORY	1	Low	PRE-RENAL	NO	ALIVE	NO	NO	NO	NO	NO	NO	NO	NO	NO	NO	NO	NO	0	FIRST WEEK	FIRST WEEK	8	PICU	0.63		0.61
19	2	MALE	9	URBAN	MESTIZO	Subsidized	70	8.9	0.9	0.9	0.2	32.12	32.12	144.55	Infectious disease	3	Low	PRE-RENAL	NO	ALIVE	NO	NO	NO	NO	NO	NO	NO	NO	NO	NO	NO	NO	0	FIRST WEEK	FIRST WEEK	7	Emergencies	0.9	0.7	0.5	0.4	0.3		0.2
20	2	MALE	13	RURAL	AFRO	Subsidized	175	60	0.3	0.72	0.5	240.92	100.38	144.55	TRAUMA	2	Low	PRE-RENAL	NO	ALIVE	NO	NO	NO	NO	NO	NO	NO	NO	NO	NO	NO	YES	0	FIRST WEEK	SECOND WEEK	11	Emergencies	0.72	0.63	0.66	0.7	0.6	0.6	0.6			0.5
21	2	MALE	1	RURAL	INDIGENOUS	Subsidized	49	3.3	0.6	0.6	0.2	33.73	33.73	101.19	Infectious disease	3	Moderate	PRE-RENAL	NO	ALIVE	NO	NO	NO	NO	NO	NO	YES	NO	YES	NO	YES	YES	3	SECOND WEEK	THIRD WEEK	23	Emergencies	0.61	0.2		0.2
22	2	FEMALE	4	RURAL	MESTIZO	Subsidized	107	21	0.3	1.5	0.8	147.3	29.46	55.24	Renal disease	3	Low	RENAL	NO	ALIVE	NO	NO	NO	NO	NO	NO	NO	NO	NO	NO	NO	SI	0	FIRST WEEK	Referral to fourth level	5	Emergencies	0.81	0.96	1.5
23	2	MALE	1	URBAN	MESTIZO	Subsidized	105	12	0.8	1.29	1.45	54.21	33.62	29.91	Infectious disease	1	Low	PRE-RENAL	YES	ALIVE	NO	NO	NO	NO	NO	NO	NO	YES	NO	NO	NO	NO	0	FIRST WEEK	Referral to fourth level	3	Previous	1.29	1.34	1.46	1.45
24	2	FEMALE	3	RURAL	INDIGENOUS	Subsidized	96	15	0.3	0.37	0.19	132.16	107.16	208.67	BURNS	2	Low	PRE-RENAL	NO	ALIVE	NO	NO	NO	NO	NO	NO	NO	NO	NO	YES	NO	YES	1	FIRST WEEK	FIRST WEEK	27	Emergencies		0.37	0.25	0.33	0.29	0.32	0.35		0.31	0.3	0.3	0.3
25	2	FEMALE	1	RURAL	INDIGENOUS	Subsidized	70	8	0.4	0.81	0.1	72.28	35.69	289.1	Infectious disease	3	Low	PRE-RENAL	NO	DEAD	Infectious	NO	NO	NO	NO	NO	YES	NO	YES	YES	NO	YES	13	FIRST WEEK	FIRST WEEK	17	Emergencies	0.4		0.18	0.11	0.12	0.1	0.18	0.51	0.81	0.4	0.29	0.3
26	2	FEMALE	8	URBAN	MESTIZO	Subsidized	142	30	0.4	2.27	0.34	146.62	25.84	172.49	POP SURGICAL	3	High	PRE-RENAL	NO	DEAD	Infectious	YES	HD	YES	NO	NO	NO	NO	YES	YES	YES	YES	4	FIRST WEEK	Did not recover	12	Emergencies	0.81	0.72	0.84	0.6	0.48	0.53	0.34	0.42	0.47	1.57	2.27
27	2	FEMALE	1	RURAL	INDIGENA	Subsidized	68	10	4.4	4.4	3.4	6.38	6.38	8.26	Infectious disease	3	Low	PRE-RENAL	NO	ALIVE	NO	YES	DP	O	YES	ACCESO VASCULAR	NO	NO	YES	YES	NO	YES	5	FIRST WEEK	Referral to fourth level	5	Emergencies	4.4	3.47	3.4	3.76	3.42
28	2	MALE	2	RURAL	MESTIZO	Subsidized	80	13	0.42	0.57	0.1	78.67	57.96	330.4	Central nervous system	3	Low	PRE-RENAL	NO	ALIVE	NO	NO	NO	NO	NO	NO	NO	NO	YES	YES	NO	YES	15	FIRST WEEK	THIRD WEEK	70	NO	0.36	0.38	0.36	0.29	0.32	0.42	0.31	0.28	0.17		0.27	0.2
29	2	MALE	5	URBAN	MESTIZO	Subsidized	92	10	0.6	1.17	0.1	63.33	32.48	379.96	Infectious disease	3	Low	PRE-RENAL	NO	ALIVE	NO	NO	NO	NO	NO	NO	YES	NO	YES	YES	NO	YES	4	FIRST WEEK	FIRST WEEK	17	Previous	1.17	0.8	0.8	0.6	0.47	0.32	0.24	0.1	0.15	0.17	0.12	0.13
30	2	MALE	12	URBAN	MESTIZO	Subsidized	143	32	0.96	1.1	0.4	61.52	53.69	147.65	POP SURGICAL	3	Moderate	PRE-RENAL	NO	ALIVE	NO	NO	NO	NO	NO	NO	NO	YES	YES	YES	NO	YES	4	FIRST WEEK	FIRST WEEK	18	Emergencies	0.96	1.1	0.68	0.41	0.53	0.43	0.35	0.38	0.36	0.4	0.41	0.43
31	2	MALE	2	URBAN	MESTIZO	OTHER	93	13	0.42	0.46	0.24	91.45	83.5	160.04	TRAUMA	1	Low	PRE-RENAL	NO	ALIVE	NO	NO	NO	NO	NO	NO	NO	NO	YES	YES	NO	YES	7	FIRST WEEK	FIRST WEEK	9	Emergencies	0.42	0.46	0.4	0.43	0.25	0.22	0.29	0.28	0.24
32	2	FEMALE	1	RURAL	AFRO	Subsidized	73	8	0.36	1.67	0.35	83.75	18.05	86.14	Infectious disease	3	Very high	PRE-RENAL	NO	DEAD	Infectious	NO	NO	NO	NO	NO	NO	NO	YES	YES	NO	YES	5	FIRST WEEK	Did not recover	5	NO	0.35	1.5	1.67	1.49	1.04
33	2	MALE	3	RURAL	INDIGENOUS	Subsidized	75	17	0.31	0.46	0.31	99.92	67.34	99.92	Renal disease	1	Low	RENAL	NO	ALIVE	NO	NO	NO	NO	NO	NO	NO	NO	NO	NO	NO	YES	0	FIRST WEEK	FIRST WEEK	6	Emergencies	0.31	0.35	0.38	0.38	0.46	0.36	0.37
34	2	MALE	5	RURAL	INDIGENOUS	Subsidized	67	8	0.42	0.79	0.21	65.88	35.03	131.77	RESPIRATORY	3	Moderate	PRE-RENAL	NO	ALIVE	NO	NO	NO	NO	NO	NO	NO	NO	YES	YES	YES	YES	12	FIRST WEEK	FIRST WEEK	28	Emergencies	0.42	0.37	0.28	0.25	0.29	0.29	0.34	0.38	0.6	0.7	0.79	0.58
35	2	MALE	13	URBAN	MESTIZO	CONTRIBUTIVE	150	36	0.58	0.58	0.36	106.81	106.81	172.08	Central nervous system	1	Low	PRE-RENAL	NO	ALIVE	NO	NO	NO	NO	NO	NO	NO	YES	NO	NO	NO	NO	0	FIRST WEEK	FIRST WEEK	6	NO	0.58	0.43	0.36	0.33
36	2	MALE	14	RURAL	MESTIZO	Subsidized	140	47	0.59	1.01	0.53	98	57.25	109.09	Infectious disease	1	Moderate	PRE-RENAL	NO	ALIVE	NO	NO	NO	NO	NO	NO	NO	YES	YES	NO	NO	YES	0	FIRST WEEK	FIRST WEEK	7	NO	0.57	1.01	0.83	0.7	0.6	0.6	0.53
37	2	FEMALE	3	URBAN	MESTIZO	Subsidized	101	15	0.74	0.74	0.25	56.37	56.37	166.85	Infectious disease	2	Low	PRE-RENAL	NO	ALIVE	NO	NO	NO	NO	NO	NO	NO	NO	NO	NO	NO	NO	0	FIRST WEEK	FIRST WEEK	4	Emergencies	0.74	0.25	0.25	0.34
38	2	FEMALE	11	RURAL	INDIGENA	Subsidized	72	8.2	0.5	0.5	0.14	59.47	59.47	212.4	Infectious disease	3	Low	PRE-RENAL	NO	ALIVE	NO	NO	NO	NO	NO	NO	NO	NO	NO	NO	NO	NO	0	FIRST WEEK	FIRST WEEK	11	NO	0.5	0.32	0.2	0.29	0.23	0.14
39	2	MALE	1	RURAL	AFRO	Subsidized	160	70	0.95	1.62	0.68	69.56	40.79	97.18	BURNS	3	Moderate	PRE-RENAL	NO	DEAD	Infectious	YES	HD	NO	NO	NO	NO	NO	YES	YES	NO	YES	17	FIRST WEEK	Did not recover	17	Emergencies	0.95	0.87		0.79	1.82	1.58	1.44	1.6	1.05	1	1.06	0.68
40	2	MALE	1	Rural	AFRO	Subsidized	70	8.9	0.41	0.74	0.22	70.51	39.07	131.41	BURNS	3	Moderate	PRE-RENAL	No	ALIVE	NO	No	NO	NO	NO	YES	No	YES	YES	YES	YES	YES	12	FIRST WEEK	SECOND WEEK	28	NO	0.41		0.33	0.31	0.29	0.4	0.51	0.56	0.76	0.62	0.74	0.58
41	2	MALE	3	URBAN	AFRO	CONTRIBUTIVE	110	19	0.42	0.42	0.26	108.17	108.17	174.73	Infectious disease	1	Low	PRE-RENAL	NO	ALIVE	NO	NO	NO	NO	NO	NO	NO	NO	NO	NO	NO	NO	0	FIRST WEEK	FIRST WEEK	4	Emergencies	0.42	0.26	0.37	0.31	0.34
42	2	MALE	2	RURAL	INDIGENOUS	Subsidized	82	12	0.5	0.5	0.2	67.73	67.73	169.33	Infectious disease	1	Low	PRE-RENAL	NO	ALIVE	NO	NO	NO	NO	NO	NO	NO	YES	NO	NO	NO	NO	0	FIRST WEEK	FIRST WEEK	10	Emergencies	0.5	0.41	0.5	0.42	0.28
43	2	MALE	6	URBAN	MESTIZO	Subsidized	110	20	1.3	1.3	0.3	34.95	34.95	151.43	Infectious disease	3	Low	PRE-RENAL	NO	ALIVE	NO	NO	NO	NO	NO	NO	NO	YES	NO	NO	NO	NO	0	FIRST WEEK	SECOND WEEK	10	Emergencies	1.3	0.3
44	2	FEMALE	7	URBAN	MESTIZO	CONTRIBUTIVO	120	31	0.54	0.47	0.19	91.78	105.45	260.84	POP SURGICAL	1	Moderate	PRE-RENAL	NO	ALIVE	NO	NO	NO	NO	NO	NO	NO	NO	YES	NO	YES	YES	10	FIRST WEEK	THIRD WEEK	24	PICU	0.5	0.41	0.5		0.42	0.28
45	2	FEMALE	6	URBAN	MESTIZO	Subsidized	96	11.2	0.64	0.64	0.22	61.95	61.95	180.22	Infectious disease	3	Low	PRE-RENAL	NO	ALIVE	NO	NO	NO	NO	NO	NO	YES	NO	NO	NO	NO	NO	0	FIRST WEEK	FIRST WEEK	9	Previous	0.64	0.35	0.24	0.21	0.22
46	2	FEMALE	1	RURAL	MESTIZO	Subsidized	50	3	1	1.7	0.9	20.65	12.15	22.94	Renal disease	2	High	RENAL	NO	DEAD	Non- Infectious	YES	HD	NO	NO	NO	NO	NO	YES	YES	NO	YES	1	FIRST WEEK	NO RECUPERO	5	NO	1.14	0.9	1.23	1.7
47	2	MALE	1	RURAL	MESTIZO	Subsidized	75	8	0.8	0.9	0.24	38.72	34.42	129.06	CARDIOVASCULAR	3	High	PRE-RENAL	NO	ALIVE	NO	YES	HD	NO	NO	NO	NO	NO	YES	YES	NO	YES	5	FIRST WEEK	SECOND WEEK	7	NO	0.88	0.8	0.9	0.72	0.8	0.4	0.24
48	2	FEMALE	14	URBAN	MESTIZO	Subsidized	158	40	0.7	0.7	0.43	93.22	93.22	151.75	POP SURGICAL	1	Low	PRE-RENAL	NO	ALIVE	NO	NO	NO	NO	NO	NO	NO	NO	NO	NO	NO	NO	0	FIRST WEEK	FIRST WEEK	5	NO	0.7	0.59	0.7	0.58		0.48	0.43
49	3	FEMALE	14	URBAN	MESTIZO	Subsidized	141	38	1.08	3.39	0.6	53.92	17.18	97.06	INMUNE	3	Moderate	PRE-RENAL	NO	ALIVE	NO	YES	HD	NO	NO	NO	NO	NO	YES	YES	YES	YES	15	FIRST WEEK	TRES SEMANAS	25	PICU	1.42	1.53	1.85	2.04	2.4	1.09	1.09	1.01	1.1	1.4	2.6	3.2
50	3	FEMALE	5	URBAN	MESTIZO	Subsidized	121	17	0.3	0.67	0.3	166.58	74.59	166.58	Infectious disease	2	Low	PRE-RENAL	NO	ALIVE	NO	NO	NO	NO	NO	NO	NO	NO	NO	NO	NO	NO	0	FIRST WEEK	FIRST WEEK	5	NO	0.67	0.49	0.41	0.3
51	3	FEMALE	11	RURAL	MESTIZO	Subsidized	150	39	2.2	2.3	1.1	28.16	26.93	56.32	INMUNE	3	Low	RENAL	NO	ALIVE	NO	NO	NO	NO	NO	NO	NO	NO	YES	NO	NO	YES	0	FIRST WEEK	SECOND WEEK	11	NO	2.2	2.4	2.3	1.6	1.4	1.2	1.1	1.01		0.85
52	3	FEMALE	14	URBAN	MESTIZO	Subsidized	154	60	1.54	1.54	1.46	41.3	41.3	43.56	ENVENAMIENTO	3	Very high	PRE-RENAL	NO	DEAD	Non- Infectious	NO	NO	NO	NO	NO	NO	NO	YES	YES	NO	YES	0	FIRST WEEK	Did not recover	4	Emergencies	1.54	1.49	1.46
53	3	MALE	7	RURAL	INDIGENOUS	Subsidized	121	23	0.6	1.14	0.6	83.29	43.84	83.29	TRAUMA	3	BAJO	PRE-RENAL	NO	ALIVE	NO	NO	NO	NO	NO	NO	NO	NO	YES	YES	YES	YES	0	FIRST WEEK	FIRST WEEK	17	NO	1.14	0.6	O,25	0.32	0.29	0.4	0.27	0.28	0.35	0.33	0.23
54	3	MALE	4	RURAL	INDIGENOUS	OTHER	52	4.6	1.4	1.16	1.2	15.34	18.51	17.9	Infectious disease	1	Very high	PRE-RENAL	NO	ALIVE	NO	NO	NO	NO	NO	NO	YES	NO	YES	YES	YES	YES	3	FIRST WEEK	FIRST WEEK	13	UCIP	1.4	1.2	1.2	1.4	1.16
55	3	MALE	4	RURAL	MESTIZO	Subsidized	100	15	0.4	0.97	0.33	103.25	42.58	125.15	Infectious disease	2	Low	PRE-RENAL	NO	ALIVE	NO	NO	NO	NO	NO	NO	NO	NO	YES	YES	NO	YES	2	FIRST WEEK	THIRD WEEK	7	Emergencies	0.97	0.68	0.58	0.33
56	3	FEMALE	8	RURAL	MESTIZO	Subsidized	136	24	0.65	2.1	0.6	86.41	26.75	93.61	Infectious disease	3	Low	PRE-RENAL	NO	ALIVE	NO	NO	NO	NO	NO	NO	NO	NO	NO	NO	NO	NO	0	FIRST WEEK	FIRST WEEK	4	NO	2.1	1.7	0.8	0.6
57	3	FEMALE	1	RURAL	MESTIZO	Subsidized	60	8.5	3.5	4	3.5	7.08	6.2	7.08	Renal disease	3	Low	RENAL	YES	ALIVE	NO	YES	DP	NO	YES	DE LA TERAPIA	NO	NO	NO	YES	NO	YES	1	FIRST WEEK	Referral to fourth level	2	Emergencies	3.5	4
58	3	MALE	1	RURAL	INDIGENOUS	Subsidized	65	9.5	0.5	2.7	0.5	53.69	9.94	53.69	Infectious disease	3	Moderate	PRE-RENAL	NO	ALIVE	NO	YES	HD	NO	NO	NO	NO	NO	YES	YES	YES	YES	9	FIRST WEEK	SECOND WEEK	16	NO	2.7	1.6	2.2	1.5	1.1	0.7	0.5	0.8	1.4	1.31	0.9
59	3	FEMALE	1	URBAN	OTHER	CONTRIBUTIVE	57	5.3	0.9	0.9	0.47	26.16	26.16	50.09	CARDIOVASCULAR	2	Moderate	PRE-RENAL	NO	ALIVE	NO	NO	NO	NO	NO	NO	NO	NO	YES	YES	NO	YES	0	FIRST WEEK	FIRST WEEK	6	SI	0.9	0.7	0.47
60	3	FEMALE	1	URBAN	MESTIZO	Subsidized	60	3.9	0.15	0.96	0.5	165.2	25.81	49.56	RESPIRATORIA	3	High	PRE-RENAL	NO	DEAD	Non- Infectious	NO	NO	NO	NO	NO	YES	NO	YES	YES	YES	YES	18	FIRST WEEK	SECOND WEEK	18	Emergencies	0.96	0.7	0.5	0.36
61	3	FEMALE	2	RURAL	MESTIZO	Subsidized	81	10	0.32	4.08	0.9	104.54	8.2	37.17	Infectious disease	3	Moderate	PRE-RENAL	NO	ALIVE	NO	NO	NO	NO	NO	NO	YES	NO	NO	NO	NO	NO	0	FIRST WEEK	SECOND WEEK	9	Previous	4.05	4.08	4.08	3.49	2.77	1.9	1.2	0.9
62	3	FEMALE	10	RURAL	MESTIZO	Subsidized	137	38	2.5	2.5	1.3	22.63	22.63	43.52	Infectious disease	2	Low	PRE-RENAL	NO	ALIVE	NO	NO	NO	NO	NO	NO	NO	NO	NO	NO	NO	YES	0	FIRST WEEK	FIRST WEEK	6	NO	2.5	2.1	1.6	1.3	1.09
63	3	MALE	1	RURAL	MESTIZO	Subsidized	58	3	0.88	0.88	0.23	27.22	27.22	104.15	Infectious disease	3	Low	PRE-RENAL	NO	ALIVE	NO	NO	NO	NO	NO	NO	NO	NO	YES	YES	YES	YES	4	FIRST WEEK	FIRST WEEK	4	NO	0.88	0.46	0.24	0.23
64	3	MALE	1	RURAL	MESTIZO	Subsidized	54	3	0.24	0.88	0.46	92.93	25.34	48.48	Infectious disease	3	Low	PRE-RENAL	NO	ALIVE	NO	No	NO	NO	NO	NO	No	No	YES	YES	YES	YES	4	FIRST WEEK	FIRST WEEK	10	Previous	0.88	0.46
65	3	MALE	14	RURAL	MESTIZO	Subsidized	170	65	0.59	0.97	0.5	119	72.38	140.42	TRAUMA	2	Low	PRE-RENAL	No	ALIVE	NO	No	NO	NO	NO	No	No	No	No	No	NO	YES	0	FIRST WEEK	FIRST WEEK	7	Previous	0.97	0.5
66	3	FEMALE	14	RURAL	MESTIZO	Subsidized	150	47	0.48	0.87	0.48	129.06	71.21	129.06	Infectious disease	1	Low	PRE-RENAL	NO	ALIVE	NO	No	NO	No	NO	No	No	No	No	No	No	NO	0	FIRST WEEK	FIRST WEEK	6	NO	0.87	0.47
67	3	MALE	1	RURAL	MESTIZO	Subsidized	64	9	0.5	1.04	0.7	52.86	25.42	37.76	TRAUMA	2	Low	PRE-RENAL	NO	ALIVE	NO	NO	NO	NO	NO	NO	NO	NO	NO	NO	NO	YES	0	FIRST WEEK	FIRST WEEK	7	PREVIA	1.04	1.1	0.7
68	3	MALE	1	RURAL	MESTIZO	Subsidized	60	6.1	0.3	0.7	0.3	82.6	35.4	82.6	Infectious disease	2	Low	PRE-RENAL	NO	ALIVE	NO	NO	NO	NO	NO	NO	NO	NO	YES	YES	YES	YES	3	FIRST WEEK	FIRST WEEK	7	PREVIA	0.7	0.3
69	4	MALE	3	RURAL	OTHER	CONTRIBUTIVE	90	10	1.15	1.26	0.8	32.32	29.5	46.46	RESPIRATORIA	2	Moderate	RENAL	No	ALIVE	NO	NO	NO	NO	NO	NO	YES	NO	YES	YES	NO	YES	6	FIRST WEEK	FIRST WEEK	6	NO	0.8	1.2	1.26	1.26	1.26	1.15	1.126
70	4	MALE	1	URBAN	MESTIZO	Subsidized	76	12	0.8	3	0.8	39.24	10.46	39.24	RESPIRATORIA	3	Very high	PRE-RENAL	NO	ALIVE	NO	YES	DP - HD	YES	YES	ACCESO VASC	NO	NO	YES	YES	NO	YES	9	FIRST WEEK	Did not recover	14	NO	0.8	2.5	2.5	2.15	0.8	3	2.9
71	4	FEMALE	1	URBAN	MESTIZO	CONTRIBUTIVE	68	6.8	0.1	0.27	0.1	280.84	104.01	280.84	RESPIRATORIA	2	Very high	PRE-RENAL	NO	ALIVE	NO	YES	DP	NO	NO	NO	NO	NO	YES	YES	NO	YES	15	SECOND WEEK	SECOND WEEK	30	NO	0.1	0.26	0.17	0.15	0.23	0.27
72	4	MALE	2	URBAN	MESTIZO	CONTRIBUTIVE	91	11	0.2	0.46	0.2	187.92	81.7	187.92	RESPIRATORY	2	High	PRE-RENAL	NO	ALIVE	NO	NO	NO	NO	NO	NO	NO	NO	YES	YES	NO	YES	7	FIRST WEEK	FIRST WEEK	10	NO	0.2	0.2	0.2	0.46
73	4	FEMALE	1	RURAL	INDIGENOUS	Subsidized	63	6.3	0.1	0.21	0.1	260.19	123.9	260.19	RESPIRATORY	3	High	PRE-RENAL	NO	ALIVE	NO	NO	NO	NO	NO	NO	YES	NO	YES	YES	NO	YES	21	SECOND WEEK	SECOND WEEK	30	NO	1.5	2	2	3	0.5
74	4	FEMALE	1	URBAN	MESTIZO	Subsidized	56	4.2	0.26	0.2	0.2	88.95	115.64	115.64	Infectious disease	1	High	PRE-RENAL	NO	ALIVE	NO	NO	NO	NO	NO	NO	YES	NO	YES	YES	NO	YES	10	FIRST WEEK	FIRST WEEK	20	NO	0.2	0.2	0.2	0.2	0.2
75	4	MALE	3	URBAN	MESTIZO	CONTRIBUTIVE	96	12.5	0.23	0.33	0.23	172.38	120.15	172.38	RESPIRATORIA	2	Very high	PRE-RENAL	NO	ALIVE	NO	NO	NO	NO	NO	NO	NO	NO	YES	YES	NO	YES	10	SECOND WEEK	Did not recover	15	NO	0.23	0.23	0.23	0.33
76	4	FEMALE	1	RURAL	INDIGENOUS	Subsidized	65	7.5	0.5	0.88	0.5	53.69	30.51	53.69	CARDIOVASCULAR	2	Very high	PRE-RENAL	NO	ALIVE	NO	NO	NO	NO	NO	NO	YES	NO	YES	YES	NO	YES	5	FIRST WEEK	FIRST WEEK	5	NO	0.5	0.8
77	4	MALE	1	URBAN	AFRO	Subsidized	65	5.2	0.14	0.32	0.14	191.75	83.89	191.75	RESPIRATORY	2	Very high	PRE-RENAL	NO	ALIVE	NO	NO	NO	NO	NO	NO	NO	NO	YES	YES	NO	YES	4	FIRST WEEK	FIRST WEEK	4	NO	0.14	0.32
78	4	MALE	1	URBAN	MESTIZO	Subsidized	70	10.3	0.16	0.28	0.16	180.69	103.25	180.69	RESPIRATORY	2	Very high	PRE-RENAL	NO	ALIVE	NO	NO	NO	NO	NO	NO	NO	NO	YES	YES	NO	YES	4	FIRST WEEK	FIRST WEEK	4	NO	0.16	0.28
79	4	FEMALE	5	RURAL	AFRO	Subsidized	140	18.5	1.5	0.4	0.2	38.55	144.55	289.1	RESPIRATORY	2	Very high	RENAL	NO	ALIVE	NO	YES	HD	YES	YES	ACCESO /METABOLICA	NO	YES	YES	YES	YES	YES	10	FIRST WEEK	SECOND WEEK	15	NO	0.2	0.4	0.2
80	4	FEMALE	16	RURAL	MESTIZO	CONTRIBUTIVE	156	60	0.7	1.04	0.7	92.04	61.95	92.04	Infectious disease	2	Very high	PRERENAL	YES	ALIVE	NO	YES	DP	YES	YES	ACCESO VASC	SI	NO	YES	YES	YES	YES	5	FIRST WEEK	FIRST WEEK	15	NO	1.04
81	4	MALE	1	URBAN	OTHER	Subsidized	60	55	0.19	0.21	0.9	130.42	118	27.53	RESPIRATORY	1	Moderate	RENAL	NO	ALIVE	NO	NO	NO	NO	NO	NO	NO	NO	YES	YES	NO	YES	13	SECOND WEEK	SECOND WEEK	13	NO	0.19	0.21	0.2	0.2	0.19
82	4	MALE	1	URBAN	MESTIZO	Subsidized	76	8.5	0.2	0.2	0.2	156.94	156.94	156.94	RESPIRATORY	1	Moderate	PRE-RENAL	NO	ALIVE	NO	NO	NO	NO	NO	NO	NO	NO	YES	YES	NO	YES	5	FIRST WEEK	FIRST WEEK	14	NO	0.2	0.2	0.2	0.2
83	4	MALE	1	URBAN	MESTIZO	CONTRIBUTIVE	60	6.5	0.19	0.19	0.17	130.42	130.42	145.76	RESPIRATORY	2	Moderate	RENAL	NO	ALIVE	NO	NO	NO	NO	NO	NO	NO	NO	YES	YES	NO	YES	10	FIRST WEEK	SECOND WEEK	12	NO	0.19	0.19	0.17	0.17	0.19	0.19	0.19	0.17
84	4	MALE	1	URBAN	MESTIZO	CONTRIBUTIVE	65	7.5	1.2	2.64	0.1	22.37	10.17	268.45	RENAL - RESP	3	Very high	RENAL	NO	ALIVE	NO	YES	DP	YES	YES	DE LA TERAPIA	NO	YES	YES	YES	NO	YES	15	FIRST WEEK	SECOND WEEK	30	NO	0.1	0.68	0.87	1.16	2	2.45	2.64	2.27	1.64	1.25	1.19
85	4	MALE	1	URBAN	MESTIZO	SUBSIDIADO	59	5.6	0.14	0.19	0.14	174.05	128.25	174.05	RENAL - RESP	1	Very high	RENAL	NO	ALIVE	NO	NO	NO	NO	NO	NO	NO	NO	YES	YES	NO	YES	7	FIRST WEEK	SECOND WEEK	15	NO	0.14	0.19
86	4	MALE	1	URBAN	MESTIZO	OTHER	60	6.4	0.19	0.34	0.17	130.42	72.88	145.76	RESPIRATORY	2	Very high	RENAL	NO	ALIVE	NO	NO	NO	NO	NO	NO	NO	NO	YES	YES	NO	YES	10	FIRST WEEK	FIRST WEEK	28	NO	0.19	0.17	0.34
87	4	MALE	2	URBAN	AFRO	CONTRIBUTIVE	84	12.8	0.26	0.27	0.23	133.43	128.49	150.83	RESPIRATORY	1	High	PRE-RENAL	NO	ALIVE	NO	NO	NO	NO	NO	NO	NO	NO	YES	YES	NO	YES	4	FIRST WEEK	FIRST WEEK	15	NO	0.26	0.26	0.23
88	4	FEMALE	4	URBAN	OTHER	OTHER	113	27.7	0.31	0.48	0.31	150.55	97.23	150.55	RESPIRATORY	1	Very high	RENAL	NO	ALIVE	NO	NO	NO	NO	NO	NO	NO	NO	YES	YES	YES	YES	15	FIRST WEEK	SECOND WEEK	15	NO	0.31	0.31	0.3	0.39	0.48
89	4	FEMALE	4	URBAN	MESTIZO	CONTRIBUTIVE	119	23.5	0.31	0.59	0.3	158.54	83.3	163.82	RESP - INFEC	2	High	PRE-RENAL	NO	ALIVE	NO	YES	HD	HFVVC	NO	NO	NO	NO	YES	YES	NO	YES	10	FIRST WEEK	SECOND WEEK	30	NO	0.31	0.39	0.42	0.53	0.59	0.31	0.3
90	4	MALE	1	URBAN	MESTIZO	CONTRIBUTIVE	60	6	0.15	0.1	0.1	165.2	247.8	247.8	RESPIRATORY	1	High	PRE-RENAL	NO	ALIVE	NO	NO	NO	NO	NO	NO	NO	YES	YES	YES	YES	YES	10	FIRST WEEK	SECOND WEEK	11	NO	0.1	0.1
91	4	MALE	1	RURAL	AFRO	Subsidized	65	6.4	0.21	0.64	0.11	127.83	41.95	244.05	RESPIRATORY	3	Very high	PRE-RENAL	NO	ALIVE	NO	NO	NO	NO	NO	NO	NO	YES	YES	YES	NO	YES	30	SECOND WEEK	THIRD WEEK	30	NO	0.21	0.25	0.3	0.64	0.33	0.42	0.3	0.3	0.3
92	4	MALE	1	URBAN	AFRO	CONTRIBUTIVO	78	9.2	0.18	0.18	0.9	178.97	178.97	35.79	RESPIRATORY	2	Very high	PRE-RENAL	NO	ALIVE	NO	NO	NO	NO	NO	NO	YES	YES	YES	YES	NO	YES	30	SECOND WEEK	SECOND WEEK	30	NO	0.18	0.15	0.11	0.18	0.15	0.12	0.09
93	4	MALE	1	URBAN	AFRO	Subsidized	55	4.5	0.19	0.23	0.1	119.55	98.76	227.15	RESPIRATORY	2	Moderate	PRE-RENAL	NO	ALIVE	NO	NO	NO	NO	NO	NO	YES	NA	YES	YES	NO	YES	10	SECOND WEEK	THIRD WEEK	27	NO	0.1	0.23	0.21	0.18	0.13
94	4	MALE	15	URBAN	MESTIZO	CONTRIBUTIVE	152	38	0.32	2	0.32	196.18	31.39	196.18	Central nervous system-Reespiratoy	3	High	PRE-RENAL	NO	DEAD	Infectious	NO	NO	NO	NO	NO	YES	NA	YES	YES	NO	YES	10	SECOND WEEK	Did not recover	10	NO	0.32	0.34	0.93	2
95	4	MALE	4	URBAN	AFRO	Subsidized	100	16.4	0.5	0.5	0.22	82.6	82.6	187.73	BURNS	2	High	PRE-RENAL	NO	ALIVE	NO	NO	NO	NO	NO	NO	NO	NO	YES	YES	NO	YES	20	SECOND WEEK	THIRD WEEK	20	NO	0.5	0.29	0.36	0.4	0.36	0.27	0.35	0.27	0.25	0.22
96	4	FEMALE	1	URBAN	MESTIZO	CONTRIBUTIVE	66	6.45	0.13	0.17	0.13	209.68	160.34	209.68	RESPIRATORY	1	Very high	RENAL	NO	ALIVE	NO	NO	NO	NO	NO	NO	YES	NA	YES	YES	NO	YES	9	SECOND WEEK	SECOND WEEK	15	NO	0.13	0.17	0.17	0.17
97	4	FEMALE	12	URBAN	AFRO	Subsidized	96	20	1.85	4	1.52	21.43	9.91	26.08	RENAL - INFEC	2	Very high	RENAL	NO	ALIVE	NO	NO	NO	NO	NO	NO	YES	NA	YES	YES	NO	YES	20	THIRD WEEK	THIRD WEEK	31	NO	1.85	1.52	2	2.5	2.89	3.21	3	3.46	4	4
98	4	FEMALE	2	URBAN	AFRO	Subsidized	74	7	0.25	1.29	0.25	122.25	23.69	122.25	RESPIRATORY	3	High	PRER-ENAL	NO	ALIVE	NO	NO	NO	NO	NO	NO	YES	NA	YES	YES	NO	YES	10	SECOND WEEK	SECOND WEEK	15	NO	0.25	0.39	0.29	1.24	1.29
99	4	MALE	1	URBAN	OTRO	CONTRIBUTIVE	68	4.5	0.21	0.43	0.2	133.73	65.31	140.42	RESPIRATORy	2	Very high	RENAL	NO	DEAD	Infectious	YES	DP	SI	SI	ACCESO VASCULAR	YES	YES	YES	YES	NO	YES	13	FIRST WEEK	FIRST WEEK	13	NO	0.2	0.22	0.43	0.34	0.24	0.34	0.39	0.27	0.27	0.24	0.24	0.26
100	4	MALE	1	URBAN	AFRO	Subsidized	61	4	1.11	1.58	0.77	22.7	15.94	32.72	Infectious disease	2	Very high	PRE-RENAL	NO	ALIVE	NO	NO	NO	NO	NO	NO	YES	NO	YES	NO	YES	YES	5	FIRST WEEK	FIRST WEEK	6	NO	1.1	1.58	1.58	1.41	1.16	0.98	1.06	0.77
101	4	MALE	1	URBAN	MESTIZO	Subsidized	51	3.5	0.57	1.01	0.29	36.95	20.85	72.63	Infectious disease	3	Very high	PRE-RENAL	NO	ALIVE	NO	NO	NO	NO	NO	NO	YES	YES	YES	YES	NO	YES	5	FIRST WEEK	FIRST WEEK	>5	NO	0.17	0.46	0.49	1.01	0.6	0.56	0.56	0.42	0.38	0.34	0.29	0.42
102	4	MALE	1	URBAN	MESTIZO	Subsidized	48	3.1	0.16	0.49	0.17	123.9	40.46	116.61	Infectious disease	3	Very high	PRE-RENAL	NO	ALIVE	NO	NO	NO	NO	NO	NO	YES	YES	YES	YES	NO	YES	5	FIRST WEEK	FIRST WEEK	13	NO	0.16	0.18	0.24	0.33	0.49	0.23	0.45
103	4	MALE	1	URBAN	OTHER	Subsidized	53	3	0.31	0.76	0.2	70.61	28.8	109.45	CARDIOVASCULAR	3	Very high	RENAL	NO	ALIVE	NO	NO	NO	NO	NO	NO	YES	YES	YES	YES	NO	YES	41	SECOND WEEK	THIRD WEEK	41	NO	0.21	0.21	0.21	0.2	0.18	0.36	0.76	0.7	0.52	0.47	0.33	0.25
104	4	FEMALE	4	URBAN	AFRO	Subsidized	94	23	0.37	0.6	0.15	104.92	64.7	258.81	RESPIRATORIO	3	Very high	PRE-RENAL	NO	DEAD	Infectious	YES	HD	YES	YES	METABOLICAS	NO	NO	YES	YES	NO	YES	15	SECOND WEEK	SECOND WEEK	30	NO	0.37	0.43	0.61	0.6	0.1	0.5	0.1	0.2	0.2	0.2
105	4	MALE	1	URBAN	MESTIZO	Subsidized	65	11	0.21	0.49	0.16	127.83	54.79	167.78	Infectious disease	3	Very high	PRE-RENAL	NO	ALIVE	NO	YES	HD	YES	YES	METABOLICAS	NO	NO	YES	YES	NO	YES	15	SECOND WEEK	SECOND WEEK	30	NO	0.21	0.28	0.7	0.48	0.37	0.15	0.25	0.34	0.31	0.21	0.23	0.19
106	4	FEMALE	2	URBAN	AFRO	Subsidized	88	13	0.6	2.42	0.29	60.57	15.02	125.32	RESPIRATORY	3	Very high	RENAL	NO	ALIVE	NO	YES	DP- HD	NO	NO	NO	NO	NO	YES	YES	NO	YES	5	FIRST WEEK	FIRST WEEK	15	NO	0.6	0.67	1.66	2.09	2.42	2.12	0.87	0.6	0.76	0.64	0.39	0.29
107	4	FEMALE	8	RURAL	AFRO	Subsidized	125	23	0.56	0.72	0.53	92.19	71.7	97.41	RESPIRATORY	2	Very high	PRE-RENAL	NO	DEAD	Non- Infectious	YES	HD	NO	NO	NO	NO	NO	YES	YES	NO	YES	7	FIRST WEEK	FIRST WEEK	7	NO	0.56	0.85	0.6	0.7	0.56	0.58	0.53	0.72	0.56
108	4	FEMALE	5	URBAN	MESTIZO	CONTRIBUTIVE	103	17	0.17	0.27	0.4	250.23	157.55	106.35	Infectious	2	Moderate	PRE-RENAL	NO	DEAD	Infectious	YES	DP	NO	NO	NO	NO	NO	YES	YES	NO	YES	6	FIRST WEEK	FIRST WEEK	6	NO	0.17	0.15	0.14	0.4	0.27	0.27
109	4	FEMALE	10	URBAN	MESTIZO	Subsidized	124	33	0.22	0.22	0.2	232.78	232.78	256.06	RESPIRATORY	1	Moderate	PRE-RENAL	NO	ALIVE	NO	NO	NO	NO	NO	NO	NO	NO	YES	YES	NO	YES	21	FIRST WEEK	FIRST WEEK	5	NO	0.22	0.22	0.22
110	4	FEMALE	1	URBAN	AFRO	Subsidized	70	9.9	0.2	0.2	0.2	144.55	144.55	144.55	RESPIRATORY	1	High	PRE-RENAL	NO	ALIVE	NO	NO	NO	NO	NO	NO	NO	NO	YES	YES	YES	YES	5	FIRST WEEK	FIRST WEEK	15	NO	0.2	0.2
[truncated: 59 more columns]
